# Supplementary material for: The chromatin remodeler Chd1 supports MRX and Exo1 functions in resection of DNA double-strand breaks
Source: PLoS Genet. 2021 Sep 14;17(9):e1009807. doi: 10.1371/journal.pgen.1009807 (PMC8462745; doi:10.1371/journal.pgen.1009807)
Supplement: S1 Data — (XLSX) [file pgen.1009807.s005.xlsx]

## Sheet: Figure 1A
	Chd1-Myc
	0.2 kb from DSB
			wt							p-value 0.2 kb			ANTIBODY: ANTI-MYC 9E10
						Mean	Std deviation
	Time (h)	0	1.15	1.01	1.08	1.08	0.07			t-test wt-no tag
		1	2.25	1.68	2.35	2.09333	0.361432
		2	2.55	2	2.53	2.36	0.311929		1h	0.00359164	***
		3	3.22	2.58	2.78	2.86	0.327414		2h	0.00834447	**
									3h	0.00124169	***
			No tag
						Mean	Std deviation			***p<0,005
	Time (h)	0	0.84	1.15	0.99	0.993333	0.155027			**p<0,01
		1	0.61	0.85	0.77	0.743333	0.122202
		2	0.55	1.31	1.05	0.97	0.386264
		3	1.05	1.31	0.97	1.11	0.177764
	0.6 kb from DSB
			wt							p-value 0.6 kb
						Mean	Std deviation
	Time (h)	0	0.68	1.18	0.88	0.913333	0.251661			t-test wt-no tag
		1	2.34	2.78	1.71	2.27667	0.537804
		2	2.98	3.11	2.54	2.87667	0.298719		1h	0.0190225	*
		3.21	3.21	3.61	2.64	3.15333	0.487476		2h	0.00547219	**
									3h	0.002967	***
			No tag
						Mean	Std deviation			***p<0,005
	Time (h)	0	0.74	1.28	0.99	1.00333	0.270247			**p<0,01
		1	0.58	0.99	1.18	0.916667	0.306649			*p<0,05
		2	1.02	1.55	0.55	1.04	0.5003
		3	1.21	0.88	1.33	1.14	0.233024
	1.8 kb from DSB
			wt							p-value 1.8 kb
						Mean	Std deviation
	Time (h)	0	1.21	1.04	0.88	1.04333	0.165025			t-test wt-no tag
		1	1.55	1.88	2.07	1.83333	0.263122
		2	2.65	1.77	2.25	2.22333	0.440606		1h	0.0284773	*
		3	2.88	3.01	2.55	2.81333	0.237136		2h	0.0125163	*
									3h	0.00146126	***
			No tag
						Mean	Std deviation			***p<0,005
	Time (h)	0	1.02	1.08	0.88	0.993333	0.102632			*p<0,05
		1	0.88	0.55	1.33	0.92	0.391535
		2	1.05	1.22	0.99	1.08667	0.119304
		3	1.41	1.14	0.83	1.12667	0.29023

## Sheet: Figure 1B
	Histone H3 in G2 at LEU2 locus																											Histone H3 in G2 at MAT locus
	1.4 kb from DSB									p-value 1.4 kb																		0.2 kb from DSB									p-value 0.2 kb
			wt																											wt
			log2			Mean	Std deviation			t-test wt-chd1D		t-test wt-chd1-K407R		t-test wt-chd1-E514A		t-test chd1D-chd1-K407R		t-test chd1D-chd1-E514A		t-test chd1-K407R-chd1-E514A										log2			Mean	Std deviation			t-test wt-chd1D		t-test wt-chd1-K407R		t-test wt-chd1-E514A		t-test chd1D-chd1-K407R		t-test chd1D-chd1-E514A		t-test chd1-K407R-chd1-E514A
	Time (hr)	0	0	0	0	0	0																					Time (hr)	0	0	0	0	0	0
		1	-0.41	-0.68	-0.81	-0.633333	0.204042		1h	0.0171244	*	0.0155272	*	0.0401362	*	0.566579	ns	0.556991	ns	0.390392	ns								1	-1.01	-1.2	-0.83	-1.01333	0.185023		1h	0.00832982	**	0.0125169	*	0.018937	*	0.139258	ns	0.0640921	ns	0.275121	ns
		2	-0.51	-0.95	-0.84	-0.766667	0.228983		2h	0.0273125	*	0.0445011	*	0.0320206	*	0.581312	ns	0.84558	ns	0.520397	ns								2	-1.25	-1.03	-1.01	-1.09667	0.133167		2h	0.0124347	*	0.00319278	***	0.00474375	***	0.21552	ns	0.726381	ns	0.150878	ns
		3	-1.01	-0.95	-1.27	-1.07667	0.170098		3h	0.00324041	***	0.00397146	***	0.017422	*	0.424011	ns	0.155696	ns	0.329274	ns								3	-1.48	-1.33	-1.37	-1.39333	0.0776745		3h	0.00242252	***	0.0191846	*	0.00319278	***	0.0311804	*	0.429179	ns	0.0247285	*
			chd1D																	***p<0,005										chd1D																	***p<0,005
			log2			Mean	Std deviation													*p<0,05										log2			Mean	Std deviation													**p<0,01
	Time (hr)	0	0	0	0	0	0													ns: not significant								Time (hr)	0	0	0	0	0	0													*p<0,05
		1	-0.11	-0.15	-0.21	-0.156667	0.0503322																						1	-0.33	-0.53	-0.41	-0.423333	0.100664													ns: not significant
		2	-0.25	-0.38	-0.12	-0.25	0.13																						2	-0.61	-0.79	-0.58	-0.66	0.113578
		3	-0.26	-0.12	-0.41	-0.263333	0.145029																						3	-0.91	-1.02	-0.84	-0.923333	0.0907377
			chd1-K407R																											chd1-K407R
			log2			Mean	Std deviation																							log2			Mean	Std deviation
	Time (hr)	0	0	0	0	0	0																					Time (hr)	0	0	0	0	0	0
		1	-0.1	-0.06	-0.21	-0.123333	0.0776745																						1	-0.51	-0.59	-0.52	-0.54	0.043589
		2	-0.25	-0.48	-0.22	-0.316667	0.142244																						2	-0.48	-0.62	-0.54	-0.546667	0.0702377
		3	-0.36	-0.24	-0.48	-0.36	0.12																						3	-1.12	-1.09	-1.24	-1.15	0.0793725
			chd1-E514A																											chd1-E514A
			log2			Mean	Std deviation																							log2			Mean	Std deviation
	Time (hr)	0	0	0	0	0	0																					Time (hr)	0	0	0	0	0	0
		1	-0.2	-0.08	-0.35	-0.21	0.135277																						1	-0.53	-0.61	-0.63	-0.59	0.052915
		2	-0.21	-0.05	-0.41	-0.223333	0.18037																						2	-0.58	-0.65	-0.67	-0.633333	0.0472582
		3	-0.34	-0.71	-0.46	-0.503333	0.188768																						3	-0.95	-0.7	-0.88	-0.843333	0.12897
	2.4 kb from DSB									p-value 2.4 kb																		0.6 kb from DSB									p-value 0.6 kb
			wt																											wt
			log2			Mean	Std deviation			t-test wt-chd1D		t-test wt-chd1-K407R		t-test wt-chd1-E514A		t-test chd1D-chd1-K407R		t-test chd1D-chd1-E514A		t-test chd1-K407R-chd1-E514A										log2			Mean	Std deviation			t-test wt-chd1D		t-test wt-chd1-K407R		t-test wt-chd1-E514A		t-test chd1D-chd1-K407R		t-test chd1D-chd1-E514A		t-test chd1-K407R-chd1-E514A
	Time (hr)	0	0	0	0	0	0																					Time (hr)	0	0	0	0	0	0
		1	-0.45	-0.34	-0.55	-0.446667	0.10504		1h	0.0202218	*	0.00488556	***	0.0110668	*	0.122294	ns	0.897859	ns	0.0593473	ns								1	-0.71	-0.77	-0.61	-0.696667	0.080829		1h	0.000556528	***	0.0010701	***	0.00227161	***	0.0109047	*	0.144818	ns	0.812994	ns
		2	-0.61	-0.54	-0.41	-0.52	0.101489		2h	0.00660877	**	0.0186754	*	0.0230068	*	0.768323	ns	0.669291	ns	0.886177	ns								2	-0.81	-0.78	-0.93	-0.84	0.0793725		2h	0.0178617	*	0.018247	*	0.00373772	***	0.380995	ns	0.213354	ns	0.93543	ns
		3	-1.04	-1.04	-0.9	-0.993333	0.080829		3h	0.0017862	***	0.000160459	***	0.00015399	***	0.204835	ns	0.101519	ns	0.290611	ns								3	-0.91	-1.12	-1.15	-1.06	0.130767		3h	0.017154	*	0.00623944	**	0.00968245	**	0.0371956	*	0.119828	ns	0.744865	ns
			chd1D																	***p<0,005										chd1D																	***p<0,005
			log2			Mean	Std deviation													**p<0,01										log2			Mean	Std deviation													**p<0,01
	Time (hr)	0	0	0	0	0	0													*p<0,05								Time (hr)	0	0	0	0	0	0													*p<0,05
		1	-0.25	-0.15	-0.1	-0.166667	0.0763763													ns: not significant									1	-0.18	-0.21	-0.23	-0.206667	0.0251661													ns: not significant
		2	-0.23	-0.2	-0.15	-0.193333	0.0404145																						2	-0.61	-0.51	-0.66	-0.593333	0.0763763
		3	-0.31	-0.51	-0.29	-0.37	0.121655																						3	-0.75	-0.71	-0.79	-0.75	0.04
			chd1-K407R																											chd1-K407R
			log2			Mean	Std deviation																							log2			Mean	Std deviation
	Time (hr)	0	0	0	0	0	0																					Time (hr)	0	0	0	0	0	0
		1	-0.01	-0.05	-0.12	-0.06	0.0556776																						1	-0.29	-0.27	-0.31	-0.29	0.02
		2	-0.11	-0.09	-0.31	-0.17	0.121655																						2	-0.38	-0.52	-0.63	-0.51	0.1253
		3	-0.26	-0.21	-0.3	-0.256667	0.0450925																						3	-0.69	-0.61	-0.58	-0.626667	0.0568624
			chd1-E514A																											chd1-E514A
			log2			Mean	Std deviation																							log2			Mean	Std deviation
	Time (hr)	0	0	0	0	0	0																					Time (hr)	0	0	0	0	0	0
		1	-0.13	-0.2	-0.15	-0.16	0.0360555																						1	-0.21	-0.29	-0.34	-0.28	0.0655744
		2	-0.15	-0.3	-0.01	-0.153333	0.145029																						2	-0.57	-0.48	-0.5	-0.516667	0.0472582
		3	-0.26	-0.15	-0.21	-0.206667	0.0550757																						3	-0.61	-0.74	-0.59	-0.646667	0.0814453
	6.2 kb from DSB									p-value 6.2 kb																		5.4 kb from DSB									p-value 5.4 kb
			wt																											wt
			log2			Mean	Std deviation			t-test wt-chd1D		t-test wt-chd1-K407R		t-test wt-chd1-E514A		t-test chd1D-chd1-K407R		t-test chd1D-chd1-E514A		t-test chd1-K407R-chd1-E514A										log2			Mean	Std deviation			t-test wt-chd1D		t-test wt-chd1-K407R		t-test wt-chd1-E514A		t-test chd1D-chd1-K407R		t-test chd1D-chd1-E514A		t-test chd1-K407R-chd1-E514A
	Time (hr)	0	0	0	0	0	0																					Time (hr)	0	0	0	0	0	0
		1	-0.34	-0.5	-0.12	-0.32	0.190788		1h	0.187278	ns	0.0954194	ns	0.22667	ns	0.154273	ns	0.584423	ns	0.0649859	ns								1	-0.43	-0.47	-0.23	-0.376667	0.128582		1h	0.0552003	ns	0.0444918	*	0.048533	*	0.477252	ns	0.499498	ns	0.957084	ns
		2	-0.37	-0.41	-0.56	-0.446667	0.100167		2h	0.0357593	*	0.00798454	**	0.0106496	*	0.469237	ns	0.514506	ns	0.959762	ns								2	-0.64	-0.51	-0.36	-0.503333	0.140119		2h	0.0451123	*	0.019351	*	0.0161465	*	0.513518	ns	0.560605	ns	0.85087	ns
		3	-0.66	-0.41	-0.69	-0.586667	0.153731		3h	0.0283953	*	0.00704269	**	0.0235787	*	0.0270339	*	0.358456	ns	0.365207	ns								3	-0.94	-0.66	-0.77	-0.79	0.141067		3h	0.0120751	*	0.00241008	***	0.00352653	***	0.272871	ns	0.698575	ns	0.241366	ns
			chd1D																	**p<0,01										chd1D																	***p<0,005
			log2			Mean	Std deviation													*p<0,05										log2			Mean	Std deviation													*p<0,05
	Time (hr)	0	0	0	0	0	0													ns: not significant								Time (hr)	0	0	0	0	0	0													ns: not significant
		1	-0.18	-0.15	-0.09	-0.14	0.0458258																						1	-0.14	-0.16	-0.21	-0.17	0.0360555
		2	-0.13	-0.3	-0.07	-0.166667	0.119304																						2	-0.32	-0.19	-0.08	-0.196667	0.120139
		3	-0.26	-0.33	-0.21	-0.266667	0.0602771																						3	-0.29	-0.41	-0.11	-0.27	0.150997
			chd1-K407R																											chd1-K407R
			log2			Mean	Std deviation																							log2			Mean	Std deviation
	Time (hr)	0	0	0	0	0	0																					Time (hr)	0	0	0	0	0	0
		1	-0.02	-0.09	-0.11	-0.0733333	0.0472582																						1	-0.11	-0.09	-0.21	-0.136667	0.064291
		2	-0.05	-0.08	-0.18	-0.103333	0.0680686																						2	-0.13	-0.23	-0.04	-0.133333	0.0950438
		3	-0.17	-0.08	-0.08	-0.11	0.0519615																						3	-0.1	-0.09	-0.24	-0.143333	0.083865
			chd1-E514A																											chd1-E514A
			log2			Mean	Std deviation																							log2			Mean	Std deviation
	Time (hr)	0	0	0	0	0	0																					Time (hr)	0	0	0	0	0	0
		1	-0.13	-0.2	-0.15	-0.16	0.0360555																						1	-0.11	-0.07	-0.22	-0.133333	0.0776745
		2	-0.2	-0.08	-0.04	-0.106667	0.0832666																						2	-0.15	-0.21	-0.08	-0.146667	0.0650641
		3	-0.15	-0.32	-0.09	-0.186667	0.119304																						3	-0.2	-0.18	-0.31	-0.23	0.07
[truncated: 1 more columns]

## Sheet: Figure 2D
% ssDNA
0.15 kb from DSB
		wt							p-value 0.15 kb
					Mean	Std deviation
Time (h)	0	1.15	1.7	1.5	1.45	0.278388			t-test wt-chd1D
	1	13.9	15.87	14.72	14.83	0.989596
	2	21.96	22.89	24.08	22.9767	1.06265		1h	0.00168838	***
	4	28.85	27.64	25.97	27.4867	1.44611		2h	0.00152882	***
								4h	0.00742316	**
		chd1𝛥
					Mean	Std deviation			***p<0,005
Time (h)	0	1.5	1.3	1.8	1.53333	0.251661			**p<0,01
	1	8.37	10.04	9.25	9.22	0.835404
	2	14.56	16.99	15.84	15.7967	1.21558
	4	18.3	22.01	21.14	20.4833	1.94021
0.65 kb from DSB
		wt							p-value 0.65 kb
					Mean	Std deviation
Time (h)	0	0.76	1.09	1.12	0.99	0.19975			t-test wt-chd1D
	1	11.58	14.79	13.21	13.1933	1.60506
	2	22.78	20.72	18.34	20.6133	2.22192		1h	0.0103077	*
	4	27.2	28.26	24.61	26.69	1.87768		2h	0.0344793	*
								4h	0.00580744	**
		chd1𝛥
					Mean	Std deviation			**p<0,01
Time (h)	0	1.3	1.28	1.07	1.21667	0.12741			*p<0,05
	1	8.54	8.99	9.13	8.88667	0.308275
	2	13.8	16.23	16.84	15.6233	1.60824
	4	18.55	20.61	20.45	19.87	1.14595
0.9 kb from DSB
		wt							p-value 0.9 kb
					Mean	Std deviation
Time (h)	0	1.81	1.64	1.46	1.63667	0.175024			t-test wt-chd1D
	1	12.33	10.09	10.8	11.0733	1.14474
	2	18.6	20.71	16.52	18.61	2.09502		1h	0.0406829	*
	4	29.08	25.02	25	26.3667	2.34984		2h	0.0485033	*
								4h	0.0200063	*
		chd1𝛥
					Mean	Std deviation			*p<0,05
Time (h)	0	1.89	1.78	1.85	1.84	0.0556776
	1	7.5	9.01	5.22	7.24333	1.90799
	2	14.72	15.27	15.48	15.1567	0.392471
	4	18.97	20.02	21.96	20.3167	1.51692
1.7 kb from DSB
		wt							p-value 1.7 kb
					Mean	Std deviation
Time (h)	0	1.51	1.44	1.36	1.43667	0.0750555			t-test wt-chd1D
	1	8.67	10.22	6.33	8.40667	1.95832
	2	16.03	12.93	14.9	14.62	1.56885		1h	0.064181	ns
	4	24.31	23.7	22.24	23.4167	1.06369		2h	0.0134234	*
								4h	0.00175957	***
		chd1𝛥
					Mean	Std deviation			***p<0,005
Time (h)	0	1.22	0.95	1.12	1.09667	0.136504			*p<0,05
	1	5.14	6.05	5.11	5.43333	0.53426			ns: not significant
	2	10.67	10.01	11.06	10.58	0.530754
	4	16.87	17.49	18.52	17.6267	0.833447
3.5 kb from DSB
		wt							p-value 3.5 kb
					Mean	Std deviation
Time (h)	0	1.2	0.98	1.01	1.06333	0.119304			t-test wt-chd1D
	1	2.96	3.22	3.87	3.35	0.468722
	2	8.96	9.02	10.85	9.61	1.07429		1h	0.0965321	ns
	4	21.66	22.09	22.88	22.21	0.618789		2h	0.0930114	ns
								4h	0.000568118	***
		chd1𝛥
					Mean	Std deviation			***p<0,005
Time (h)	0	0.87	0.95	1.01	0.943333	0.0702377			ns: not significant
	1	2.47	2.54	2.99	2.66667	0.282194
	2	7.98	8.23	8.44	8.21667	0.23029
	4	17.54	16.14	16.81	16.83	0.700214

## Sheet: Figure 2F
	Rad51
	0.2 kb from DSB								p-value 0.2 kb														ANTIBODY: anti-Rad51 (ab63798)
	wt
					Mean	Std deviation			t-test wt-chd1D		t-test wt-chd1-K407R		t-test wt-chd1-E514A		t-test chd1D-chd1-K407R		t-test chd1D-chd1-E514A		t-test chd1-K407R-chd1-E514A
Time (hr)	0	0.31	1.24	3.55	1.7	1.66826
	2	683.21	782.75	740.39	735.45	49.9535		2h	0.00250775	***	0.0090685	**	0.00642369	**	0.650823	ns	0.584547	ns	0.965204	ns
	3	1173.16	992.06	1278.11	1147.78	144.704		3h	0.0238839	*	0.0469726	*	0.0199675	*	0.857128	ns	0.807181	ns	0.972404	ns
	chd1D																		***p<0,005
					Mean	Std deviation													**p<0,01
Time (hr)	0	2.24	0.58	3.45	2.09	1.44087													*p<0,05
	2	515.43	458.07	419.18	464.227	48.4195													ns: not significant
	3	811.9	889.33	735.29	812.173	77.0204
	chd1-K407R
					Mean	Std deviation
Time (hr)	0	2.99	0.77	1.45	1.73667	1.13742
	2	540.11	345.78	413.86	433.25	98.6054
	3	957.12	785.83	634.04	792.33	161.638
	chd1-E514A
					Mean	Std deviation
Time (hr)	0	1.25	3.45	4.01	2.90333	1.45895
	2	339.93	516.41	432.77	429.703	88.28
	3	793.88	871.09	723.35	796.107	73.8952
	1.8 kb from DSB
	wt
					Mean	Std deviation
Time (hr)	0	1.55	2.01	3.14	2.23333	0.818189			p-value 1.8 kb
	2	671.92	590.85	483.51	582.093	94.5097
	3	1122.18	1008.16	911.63	1013.99	105.396			t-test wt-chd1D		t-test wt-chd1-K407R		t-test wt-chd1-E514A		t-test chd1D-chd1-K407R		t-test chd1D-chd1-E514A		t-test chd1-K407R-chd1-E514A
	chd1D							2h	0.0071925	**	0.00925303	**	0.0089049	**	0.587445	ns	0.587445	ns	0.701456	ns
					Mean	Std deviation		3h	0.00311721	***	0.00285746	***	0.00413115	***	0.734312	ns	0.734312	ns	0.53342	ns
Time (hr)	0	0.55	2.01	1.84	1.46667	0.798394
	2	286.83	252.68	323.16	287.557	35.2456													***p<0,005
	3	461.42	538.29	612.35	537.353	75.4694													**p<0,01
																			ns: not significant
	chd1-K407R
					Mean	Std deviation
Time (hr)	0	2.84	2.01	1.03	1.96	0.906035
	2	344.66	302.1	268.81	305.19	38.0193
	3	517.13	431.88	593.36	514.123	80.782
	chd1-E514A
					Mean	Std deviation
Time (hr)	0	2.55	1.32	0.54	1.47	1.01336
	2	291.63	338.22	241.94	290.597	48.1483
	3	475.55	563.21	639.26	559.34	81.9236
	5.4 kb from DSB								p-value 5.4 kb
	wt
					Mean	Std deviation			t-test wt-chd1D		t-test wt-chd1-K407R		t-test wt-chd1-E514A		t-test chd1D-chd1-K407R		t-test chd1D-chd1-E514A		t-test chd1-K407R-chd1-E514A
Time (hr)	0	1.57	2.06	2.08	1.90333	0.288848
	2	241.77	367.12	326.97	311.953	64.01		2h	0.0191773	*	0.0175555	*	0.0160364	*	0.911233	ns	0.789657	ns	0.661544	ns
	3	734.43	812.77	691.11	746.103	61.6643		3h	0.000772424	***	0.00101479	***	0.000475554	***	0.742839	ns	0.829679	ns	0.844405	ns
	chd1D																		***p<0,005
					Mean	Std deviation													*p<0,05
Time (hr)	0	3.33	5.14	1.88	3.45	1.63331													ns: not significant
	2	188.28	156.51	135.83	160.207	26.4197
	3	288.99	382.47	332.19	334.55	46.7847
	chd1-K407R
					Mean	Std deviation
Time (hr)	0	1.05	1.66	2.02	1.57667	0.49034
	2	143.92	163.81	179.44	162.39	17.8025
	3	344.7	401.89	299.38	348.657	51.3694
	chd1-E514A
					Mean	Std deviation
Time (hr)	0	2.05	1.63	3.05	2.24333	0.729475
	2	131.79	178.22	153.23	154.413	23.2376
	3	315.51	368.39	341.12	341.673	26.4443

## Sheet: Figure 3A
	Mre11-Myc
	0.2 kb from DSB								p-value 0.2 kb													ANTIBODY: ANTI-MYC (9E10)
	wt
					Mean	Std deviation			t-test wt-chd1D		t-test wt-chd1-K407R		t-test wt-chd1-E514A		t-test chd1D-chd1-K407R		t-test chd1D-chd1-E514A		t-test chd1-K407R-chd1-E514A
Time (hr)	0	0.33	1.05	0.66	0.68	0.360416
	1	110.35	150.11	118.5	126.32	21.0019		1h	0.0176411	*	0.0200625	*	0.0192603	*	0.798713	ns	0.733221	ns	0.934048	ns
	2	175.22	175.23	130.74	160.397	25.6834		2h	0.0209023	*	0.0498938	*	0.0437077	*	0.316824	ns	0.690532	ns	0.612179	ns
	3	120.33	177.66	165.22	154.403	30.1568		3h	0.013084	*	0.0153409	*	0.0135163	*	0.632837	ns	0.88203	ns	0.734688	ns
	chd1D																		*p<0,05
					Mean	Std deviation													ns: not significant
Time (hr)	0	0.55	0.98	1.21	0.913333	0.335012
	1	40.22	60.55	80.94	60.57	20.36
	2	68.44	90.22	110.33	89.6633	20.9505
	3	40.11	58.55	85.55	61.4033	22.854
	chd1-K407R
					Mean	Std deviation
Time (hr)	0	0.31	2.01	1.84	1.38667	0.936287
	1	55.88	80.44	30.11	55.4767	25.1674
	2	127.55	109.77	88.44	108.587	19.5818
	3	83.9	79	48.12	70.34	19.3984
	chd1-E514A
					Mean	Std deviation
Time (hr)	0	0.55	0.34	2.06	0.983333	0.938314
	1	26.88	55.88	78.18	53.6467	25.7228
	2	105.22	68.44	120.55	98.07	26.7807
	3	85.14	42.22	65.44	64.2667	21.484
	0.6 kb from DSB
	wt
					Mean	Std deviation
Time (hr)	0	0.44	0.94	1.21	0.863333	0.390683			p-value 0.6 kb
	1	130.55	110.45	88.55	109.85	21.0064
	2	168.78	130.78	141.39	146.983	19.6078			t-test wt-chd1D		t-test wt-chd1-K407R		t-test wt-chd1-E514A		t-test chd1D-chd1-K407R		t-test chd1D-chd1-E514A		t-test chd1-K407R-chd1-E514A
	3	133.44	96.01	100.97	110.14	20.3302
								1h	0.0285903	*	0.0437472	*	0.0284259	*	0.510716	ns	0.366634	ns	0.889112	ns
	chd1D							2h	0.0139903	*	0.0266538	*	0.0177109	*	0.558804	ns	0.883672	ns	0.66704	ns
					Mean	Std deviation		3h	0.0497042	*	0.0344405	*	0.0370112	*	0.626582	ns	0.73253	ns	0.874191	ns
Time (hr)	0	1.54	2	0.11	1.21667	0.985613
	1	75.33	62.37	50.98	62.8933	12.1834													*p<0,05
	2	85.22	102.55	70.88	86.2167	15.8585													ns: not significant
	3	67.44	84.55	50.24	67.41	17.155
	chd1-K407R
					Mean	Std deviation
Time (hr)	0	1.33	1.05	0.24	0.873333	0.566068
	1	50.22	78.55	20.71	49.8267	28.922
	2	111.25	76.33	97.18	94.92	17.5694
	3	43.12	55.66	80.21	59.6633	18.8663
	chd1-E514A
					Mean	Std deviation
Time (hr)	0	0.53	0.29	1	0.606667	0.361156
	1	19.84	50.33	69.47	46.5467	25.0304
	2	88.57	70.94	105.47	88.3267	17.2663
	3	69.34	41.98	75.24	62.1867	17.7464

## Sheet: Figure 3B
	Exo1-Myc
	0.6 kb from DSB								p-value 0.6 kb														ANTIBODY: ANTI-MYC (9E10)
	wt
					Mean	Std deviation			t-test wt-chd1D		t-test wt-chd1-K407R		t-test wt-chd1-E514A		t-test chd1D-chd1-K407R		t-test chd1D-chd1-E514A		t-test chd1-K407R-chd1-E514A
Time (hr)	0	0.15	1.25	0.33	0.576667	0.590028
	2	2.55	3.05	2.29	2.63	0.386264		2h	0.0915514	ns	0.251578	ns	0.083691	ns	0.457904	ns	0.858472	ns	0.382301	ns
	3	10.21	9.53	7.63	9.12333	1.33721		3h	0.0242926	*	0.0203499	*	0.019908	*	0.383348	ns	0.589403	ns	0.204537	ns
	chd1D																		*p<0,05
					Mean	Std deviation													ns: not significant
Time (hr)	0	1.17	0.21	0.09	0.49	0.591946
	2	1.24	0.55	2.34	1.37667	0.902792
	3	6.21	5.88	3.76	5.28333	1.32952
	chd1-K407R
					Mean	Std deviation
Time (hr)	0	0.95	0.28	0.76	0.663333	0.345302
	2	1.57	2.86	1.41	1.94667	0.795005
	3	1.99	3.76	6.01	3.92	2.01477
	chd1-E514A
					Mean	Std deviation
Time (hr)	0	1.14	0.58	0.49	0.736667	0.352184
	2	1.24	2.21	0.24	1.23	0.985038
	3	5.74	6.58	5.08	5.8	0.751798
	1.8 kb from DSB
	wt
					Mean	Std deviation
Time (hr)	0	0.05	0.88	0.64	0.523333	0.427122			p-value 1.8 kb
	2	8.34	8.2	9.63	8.72333	0.78831
	3	16.01	12.75	16.04	14.9333	1.89088			t-test wt-chd1D		t-test wt-chd1-K407R		t-test wt-chd1-E514A		t-test chd1D-chd1-K407R		t-test chd1D-chd1-E514A		t-test chd1-K407R-chd1-E514A
	chd1D							2h	0.0410761	*	0.0337587	*	0.0131404	*	0.662768	ns	0.4073	ns	0.640648	ns
					Mean	Std deviation		3h	0.0100162	*	0.00709448	**	0.00455868	***	0.343906	ns	0.290842	ns	0.933954	ns
Time (hr)	0	0.8	1.04	0.12	0.653333	0.477214
	2	5.74	4.14	7.27	5.71667	1.56513													***p<0,005
	3	8.21	10.33	7.96	8.83333	1.30216													**p<0,01
																			*p<0,05
	chd1-K407R																		ns: not significant
					Mean	Std deviation
Time (hr)	0	0.07	0.68	1.32	0.69	0.62506
	2	6.24	7.34	5.13	6.23667	1.105
	3	7.21	9.33	6.01	7.51667	1.68111
	chd1-E514A
					Mean	Std deviation
Time (hr)	0	0.15	0.46	0.85	0.486667	0.350761
	2	7.01	6.41	6.31	6.57667	0.378594
	3	6.34	8.51	8.01	7.62	1.13635
	5.4 kb from DSB								p-value 5.4 kb
	wt
					Mean	Std deviation			t-test wt-chd1D		t-test wt-chd1-K407R		t-test wt-chd1-E514A		t-test chd1D-chd1-K407R		t-test chd1D-chd1-E514A		t-test chd1-K407R-chd1-E514A
Time (hr)	0	0.57	0.38	0.9	0.616667	0.263122
	2	4.55	5.24	4.88	4.89	0.345109		2h	0.103179	ns	0.0677157	ns	0.0710053	ns	0.334078	ns	0.924898	ns	0.248872	ns
	3	13.54	11.29	14.06	12.9633	1.47229		3h	0.0143074	*	0.0111525	*	0.0148845	*	0.66962	ns	0.922516	ns	0.747875	ns
	chd1D																		*p<0,05
					Mean	Std deviation													ns: not significant
Time (hr)	0	0.63	0.46	0.84	0.643333	0.190351
	2	3.99	2.41	4.33	3.57667	1.02456
	3	6.41	8.56	9.14	8.03667	1.43827
	chd1-K407R
					Mean	Std deviation
Time (hr)	0	0.98	0.02	0.24	0.413333	0.502925
	2	4.21	4.55	3.99	4.25	0.282135
	3	8.55	9.38	7.54	8.49	0.921466
	chd1-E514A
					Mean	Std deviation
Time (hr)	0	0.05	0.34	0.87	0.42	0.415812
	2	3.54	2.55	4.4	3.49667	0.925761
	3	6.54	8.99	8.94	8.15667	1.4003

## Sheet: Figure 3C
	Sae2-Myc
	0.2 kb from DSB								p-value 0.2 kb														ANTIBODY: ANTI-MYC (9E10)
	wt
					Mean	Std deviation			t-test wt-chd1D		t-test wt-chd1-K407R		t-test wt-chd1-E514A		t-test chd1D-chd1-K407R		t-test chd1D-chd1-E514A		t-test chd1-K407R-chd1-E514A
Time (hr)	0	0.68	0.04	0.29	0.336667	0.322542
	1	6.55	7.21	5.59	6.45	0.814616		1h	0.388147	ns	0.930164	ns	0.858696	ns	0.476195	ns	0.483819	ns	0.928098	ns
	2	16.51	14.22	17.88	16.2033	1.84917		2h	0.905251	ns	0.662681	ns	0.613729	ns	0.646657	ns	0.606625	ns	0.914977	ns
	3	13.11	14.08	16.88	14.69	1.95763		3h	0.67352	ns	0.748104	ns	0.619137	ns	0.526674	ns	0.940618	ns	0.459357	ns
	chd1D																		ns:not significant
					Mean	Std deviation
Time (hr)	0	0.08	0.97	0.36	0.47	0.455082
	1	7.98	7.36	6.11	7.15	0.952523
	2	13.14	18.54	16.21	15.9633	2.70844
	3	11.01	16.99	13.24	13.7467	3.02202
	chd1-K407R
					Mean	Std deviation
Time (hr)	0	0.24	0.22	0.67	0.376667	0.254231
	1	5.24	8.01	5.83	6.36	1.45908
	2	18.04	15.24	17.24	16.84	1.44222
	3	12.58	17.64	15.77	15.33	2.55853
	chd1-E514A
					Mean	Std deviation
Time (hr)	0	0.71	0.15	0.38	0.413333	0.281484
	1	5.01	8.34	5.34	6.23	1.83475
	2	15.33	17.01	18.61	16.9833	1.64016
	3	12.06	15.01	14.64	13.9033	1.60706
	0.6 kb from DSB
	wt
					Mean	Std deviation
Time (hr)	0	0.55	1.04	0.24	0.61	0.403361			p-value 0.6 kb
	1	10.22	8.24	6.22	8.22667	2.00003
	2	17.54	23.21	17.55	19.4333	3.27069			t-test wt-chd1D		t-test wt-chd1-K407R		t-test wt-chd1-E514A		t-test chd1D-chd1-K407R		t-test chd1D-chd1-E514A		t-test chd1-K407R-chd1-E514A
	3	18.55	19.05	16.54	18.0467	1.32855
								1h	0.125976	ns	0.590242	ns	0.839002	ns	0.203436	ns	0.0760918	ns	0.668615	ns
	chd1D							2h	0.827811	ns	0.642412	ns	0.815449	ns	0.688106	ns	0.96312	ns	0.737899	ns
					Mean	Std deviation		3h	0.602263	ns	0.312863	ns	0.460076	ns	0.828031	ns	0.930008	ns	0.88599	ns
Time (hr)	0	0.57	0.58	0.06	0.403333	0.297377
	1	10.55	10.94	10.04	10.51	0.451331													ns:not significant
	2	18.55	19.84	21.34	19.91	1.39632
	3	13.04	19.04	18.55	16.8767	3.33167
	chd1-K407R
					Mean	Std deviation
Time (hr)	0	0.64	0.14	0.47	0.416667	0.254231
	1	9.55	10.36	7.34	9.08333	1.56315
	2	18.47	23.41	20.01	20.63	2.52769
	3	13.94	16.88	18.21	16.3433	2.185
	chd1-E514A
					Mean	Std deviation
Time (hr)	0	0.07	0.34	0.05	0.153333	0.161967
	1	8.99	9.61	6.99	8.53	1.36923
	2	18.34	22.04	19.55	19.9767	1.88654
	3	16.55	14.04	19.35	16.6467	2.65632

## Sheet: Figure 4D
	% colony formation (YMV45)
		%			Mean	Std deviation		t -test wt-chd1Δ		t -test wt-chd1-K407R		t -test wt-chd1-E514A		t-test chd1D-chd1-K407R		t-test chd1D-chd1-E514A		t-test chd1-K407R-chd1-E514A
	wt	97	95	93	95	2		0.00143507	***	0.000260588	***	0.000262178	***	0.667492	ns	0.888094	ns	0.441823	ns
	chd1Δ	57	70	65	64	6.55744
	chd1-K407R	63	70	65	66	3.60555												***p<0,005
	chd1-E514A	68	61	61	63.3333	4.04145												ns: not significant

## Sheet: Figure 5D
	% colony formation (tGI354)
		%			Mean	Std deviation		t-test wt-chd1Δ		t-test wt-chd1-E514A		t-test chd1D-chd1-E514A
	wt	81	82	79	80.6667	1.52753		0.00111561	***	0.000101098	***	0.253105	ns
	chd1Δ	53	58	62	57.6667	4.50925
	chd1-E514A	61	60	63	61.3333	1.52753						***p<0,005
												ns: not significant

## Sheet: Figure 5E
	% Religation
		Religation %			Mean	Std deviation		t-test wt-chd1Δ		t-test wt-chd1-E514A		t-test chd1D-chd1-E514A		wt-dnl4Δ
	wt	100	100	100	100	0		0.190349	ns	0.665047	ns	0.50894	ns	4.39173e-08	***
	chd1Δ	112	118	98	109.333	10.2632
	chd1-E514A	93	115	101	103	11.1355								***p<0,005
	dnl4Δ	3	6	5	4.66667	1.52753								ns: not significant

[truncated: 5 more sheets: Figure 5F, Figure 6B, Figure 6D, Figure 6F, Figure 6G]
